# Supplementary material for: Understanding cachexia and muscle dysfunction in the context of metastatic breast cancer
Source: Cancer Metastasis Rev. 2026 Jul 17;45(3):47. doi: 10.1007/s10555-026-10358-7 (PMC13379479; doi:10.1007/s10555-026-10358-7)
Supplement: Supplementary file 1 — Supplementary file1 (XLSX 13 KB) [file 10555_2026_10358_MOESM1_ESM.xlsx]

## Sheet: Sheet1
Unrelated		Cachexia (any definition; incl anorexia,malnutrition etc) across all cancers		Non-Fearon		Included
PMID: 34207529		PMID: 38113614		PMID: 27100202		PMID: 40241395
PMID: 36769296		PMID: 39949111		PMID: 26786393		PMID: 30920776
PMID: 35888685		PMID: 27891294		PMID: 27870708		PMID: 40323088
PMID: 36769296		PMID: 32927241		PMID: 24415363		PMID: 39127425
PMID: 40523898		PMID: 32981540		PMID: 27239422		PMID: 25524484
PMID: 40298389		PMID: 38580728		PMID: 36424269		PMID: 24748626
PMID: 38940505		PMID: 38925958		PMID: 22264939		PMID: 29108370
PMID: 39390291		PMID: 38280135		PMID: 38546174		PMID: 30485919
PMID: 34421064		PMID: 31622908		PMID: 40715550		PMID: 34555519
PMID: 38500292		PMID: 30196027		PMID: 33791917		PMID: 35623801
PMID: 31390573		PMID: 39831326		PMID: 34740940		PMID: 34519440
PMID: 33044689		PMID: 33676774		PMID: 34496449		PMID: 36905129
PMID: 30591550				PMID: 26365898		PMID: 29274028
PMID: 37980602				PMID: 23909726		PMID: 28000343
PMID: 30390259				PMID: 38115133		PMID: 38788267
PMID: 40354592				PMID: 38981909		PMID: 35322296
PMID: 30977979				PMID: 40133881		PMID: 32103356
PMID: 34609073				PMID: 35536753		PMID: 33418527
PMID: 37385068				PMID: 29372594		PMID: 33107709
PMID: 33742145				PMID: 29503056		PMID: 37099735
PMID: 23563369				PMID: 33541403		PMID: 29466074
PMID: 38802952				PMID: 31536685		PMID: 33067699
PMID: 30764482				PMID: 20164322		PMID: 28902785
PMID: 32120856				PMID: 34862578		PMID: 26317149
PMID: 24484940				PMID: 23452729		PMID: 32361831
PMID: 24869969				PMID: 28447434		PMID: 24748626
PMID: 26521102				PMID: 34403887
PMID: 26743210				PMID: 30273069
PMID: 32100478				PMID: 33327343
PMID: 35960634				PMID: 39993564
PMID: 40448418				PMID: 41017159
PMID: 39196883				PMID: 36073920
PMID: 29521074				PMID: 31362865
PMID: 39523982				PMID: 41045332
PMID: 39039741				PMID: 26205321
PMID: 36114195				PMID: 28488812
PMID: 20731602				PMID: 20160725
PMID: 28017447
PMID: 26860754
PMID: 39972941
PMID: 29440149
PMID: 39796583
PMID: 23746998
PMID: 35383593
PMID: 33809200
PMID: 34881518
PMID: 35699257
PMID: 29423813
PMID: 27664889
PMID: 39458563
PMID: 23958435
PMID: 24321806
PMID: 21833564
PMID: 19937260
PMID: 20164318
PMID: 28938469
PMID: 38722487
PMID: 37247642
PMID: 20496536
PMID: 36111369
PMID: 32917649
PMID: 39328170
PMID: 39397738
PMID: 35226551
PMID: 20541464
PMID: 34051293
PMID: 39684385
PMID: 27835923
PMID: 40833872
PMID: 26620888
PMID: 40850378
PMID: 41313474
PMID: 38870661
PMID: 40147760
PMID: 33971783
PMID: 31522087
PMID: 41109944
PMID: 24114497
PMID: 40396532
PMID: 36863291
PMID: 35801780
PMID: 26638598
PMID: 40410049
PMID: 29971573
PMID: 36067585
PMID: 32344318
PMID: 28958666
PMID: 32344015
PMID: 34335467
PMID: 37527401
PMID: 33288604
PMID: 33761711
PMID: 21865295
PMID: 30953399
PMID: 40732959
PMID: 40505366
PMID: 23026668
PMID: 39998905
PMID: 21329133
PMID: 25078674
PMID: 36394148
PMID: 21663532
PMID: 39797849
PMID: 32125790
PMID: 40065271
PMID: 41257450
PMID: 40602607
PMID: 40856717
PMID: 38092383
PMID: 37094629
PMID: 40178664
PMID: 34387840
PMID: 39351653
PMID: 37139971
PMID: 37579746
PMID: 35196465
PMID: 35276801
PMID: 29761372
PMID: 39708176
PMID: 29534089
PMID: 34684523
PMID: 24412664
PMID: 19693538
PMID: 31630685
PMID: 41197773
PMID: 30497874
PMID: 34713822
PMID: 39108232
PMID: 34410448
PMID: 41203878
PMID: 34656030
PMID: 29183323
PMID: 37739730
PMID: 41087985
PMID: 37916362
PMID: 33649057
PMID: 24952725
PMID: 32846900
PMID: 31794851
PMID: 28778558
PMID: 32826265
PMID: 36682767
PMID: 27580222
PMID: 31074202
PMID: 32123343
PMID: 24347053
PMID: 38874038
PMID: 23733622
PMID: 31085756
PMID: 33545687
PMID: 30986807
PMID: 36961143
PMID: 40032389
PMID: 20033715
PMID: 36476477
PMID: 33131142
PMID: 30554279
PMID: 23180294
PMID: 37540397
PMID: 23748817
PMID: 29516990
PMID: 37513591
PMID: 28007753
PMID: 23820338
PMID: 21964001
PMID: 30157469
PMID: 24747226
PMID: 29920276
PMID: 32143890
PMID: 32169541
PMID: 36804778
PMID: 27099023
PMID: 36513456
PMID: 22441315
PMID: 23314651
PMID: 38530439
PMID: 32034514
PMID: 30587867
PMID: 30943332
PMID: 28416007
PMID: 41349893
PMID: 31569661
PMID: 39874001
PMID: 31150954
PMID: 28980071
PMID: 23291845
PMID: 22526152
PMID: 40929761
PMID: 40867617
PMID: 25076720
PMID: 20937647
PMID: 28315777
PMID: 24101584
PMID: 31677719
PMID: 36603459
PMID: 30528454
PMID: 37805904
PMID: 31062115
PMID: 25791391
PMID: 29508138
PMID: 33585991
PMID: 34799776
PMID: 25529009
PMID: 29142183
PMID: 22123294
PMID: 33306782
PMID: 21839608
PMID: 26728585
PMID: 29420749
PMID: 33558883
PMID: 32831151
PMID: 32500988
PMID: 29550881
PMID: 38632641
PMID: 38632546
PMID: 38517481
PMID: 29439674
PMID: 34002024
